# Supplementary material for: Aurora Kinase A Inhibition Potentiates Platinum and Radiation Cytotoxicity in Non-Small-Cell Lung Cancer Cells and Induces Expression of Alternative Immune Checkpoints
Source: Cancers (Basel). 2024 Aug 9;16(16):2805. doi: 10.3390/cancers16162805 (PMC11352996; doi:10.3390/cancers16162805)
Supplement: Supplementary file 1 [file cancers-16-02805-s001.zip]

Archive with 1 entries (1 files):
- cancers-3097760-supplementary.pdf
